# Supplementary material for: Protective Effects of Dexmedetomidine Infusion on Genotoxic Potential of Isoflurane in Patients Undergoing Emergency Surgery
Source: Int J Clin Pract. 2023 Feb 22;2023:7414655. doi: 10.1155/2023/7414655 (PMC9977554; doi:10.1155/2023/7414655)
Supplement: Supplementary Materials — files included: Consort 2010 checklist document (for Randomized Clinical Trial). Consort flow diagram (doc). Full-length study protocol (document). [file 7414655.f1.zip]

Archive with 3 entries (3 files):
- CONSORT 2010 Checklist (Supplemental file 2 ).doc
- CONSORT Flow Diagram (Supplemental file 1).docx
- Full length Study Protocol (Supplemental file 3).docx
